# Supplementary material for: Non-alcoholic fatty liver disease causally affects the brain cortical structure: a Mendelian randomization study
Source: Front Neurosci. 2024 Jan 8;17:1305624. doi: 10.3389/fnins.2023.1305624 (PMC10800802; doi:10.3389/fnins.2023.1305624)
Supplement: Supplementary file 2 [file Data_Sheet_2.xlsx]

## Sheet: Table S1
Table S1. Characteristics of the GWAS summary data.
Exposure	Ethnicity	Consortium	PMID	Sample Size	Case Difinition	SNP	F-statistic
NAFLD	European	FinnGen	NA	342499	K76.0	18	36.57
NAS	European	NA	31311600	235	Steatosis: None(0), 5-33% (1), >33-66%(2), >66% (3), Lobular Inflammation: No foci (0), <2 foci/200x (1), 2-4 foci/200x (2), >4 foci/200x (3), Hepatocyte Ballooning: None(0), Few balloon cells(1), Many cells/prominent ballooning(2)	11	24.94
Fibrosis Stage	European	NA	31311600	235	Fibrosis: None(0), Perisinusoidal or periportal(1), Mild, zone 3, perisinusoidal(1A), Moderate, zone 3, perisinusoidal(1B), Portal/periportal(1C), Perisinusoidal and portal/periportal(2), Bridging fibrosis(3), Cirrhosis(4)	38	25.45

## Sheet: Table S2
Table S2. Descriptions of study cohorts participating in Grasby's study
Cohort	Study Design	Ancestry	Total N	Females	Mean Age	SD	Min Age	Max Age	Healthy N
1000BRAINS	Population-based	European	775	346	67.259	6.69541	53.4	85.4	775
ADNI1	Case-control (AD, MCI, healthy control)	European	735	299	74.8136	6.81534	54	90	204
ADNI2GO	Case-control (AD, MCI, healthy control)	European	649	297	72.3801	7.05931	55	91.4	564
ALSPACa	Population-based	European	391	0	19.56	0.85	18	21.5	391
ASRB	case-control	European	233	138	38.5	11.3	19	64	75
BETULA	Population-based	European	311	169	62.364	13.3142	25.5	81.3	311
BIG-Affy	Population-based	European	1180	688	22.5975	3.81081	18	40	1180
BIG-PsychChip	Population-based	European	432	206	22.5185	4.40097	17	44	432
BONN	Population-based	European	102	0	38.2255	6.58367	29	50	102
BrainScale	Population-based Twin Study	European	242	131	9.97367	1.3368	9.0137	14.9534	242
CARDIFF	Population-based	European	270	194	24.8074	6.89377	18	58	270
DNS-V3	Population-based	European	324	168	19.7037	1.23864	18	22	324
DNS-V4	Population-based	European	191	108	19.911	1.23435	18	22	191
EPIGEN	Epilepsy cases	European	178	104	38.4101	13.207	14	85	0
FBIRN	Population-based	European	283	134	36.2	11.6	16	71	219
FOR2107	Population-based plus Affective disorders cases	European	785	474	34.3631	12.9691	18	65	416
GIG	Population-based	European	283	168	24.1625	2.41341	19	31	283
GSP	Population-based	European	442	251	21.4367	3.15464	18	35	442
HUBIN	Case-control (SCZ, healthy controls)	European	177	55	41.9159	8.19737	19.3511	56.271	97
HUNT	Population-based	European	876	462	58.8895	4.2028	50.4798	66.8273	876
IMAGEN	Population-based	European	1358	725	14.5632	0.440168	12.9315	17.2247	1358
IMpACT	Case-control (ADHD, healthy controls)	European	238	140	40.7689	12.0053	20	70	113
LBC1936	Population-based	European	604	285	72.6984	0.734048	71.039	74.2177	604
LIBD	Case-control (SCZ, healthy controls, unaffected siblings)	European	484	214	33.2035	10.1385	18.58	61.63	310
MCIC	Case-control (SCZ, healthy controls)	European	162	56	33.679	11.1882	18	59	94
MooDS	Population-based	European	282	129	33.6	9.8	18	51	282
MPIP	Case-control (MDD, healthy controls)	European	550	318	48.2636	13.3085	18	87	177
MPRC	Case-control (SCZ, healthy controls)	European	387	205	37.1835	14.5586	10	79	214
MÜNSTER	Case-control (MDD, healthy controls)	European	985	561	35.8447	12.1387	17	65	741
NCNG	Population-based	European	321	218	51.5767	16.7289	19.39	82.34	321
NESDA	Case-control (depression, anxiety, healthy controls)	European	254	171	37.5354	10.2126	18	57	55
NeuroIMAGE	Case-control (ADHD, healthy controls)	European	210	68	17.1	3.18774	8.1973	25.0409	61
NTR	Population-based Twin Study	European	322	197	29.4375	10.9904	12	56	322
OATS	Population-based Twin Study	European	360	237	70.5278	5.10222	65	89	360
PAFIP	Case-control (SCZ, healthy controls)	European	112	42	28.3484	7.95824	16.06	50.7	14
PDNZ	Case-control (Parkinson's disease, healthy controls)	European	164	56	68.2	7.8	45.5	81.9	47
PING	Population-based	European	337	151	11.7527	4.67345	3.42	20.75	337
PPMI	Case-control	European	414	137	61.6599	9.64688	30.6	84.9	124
QTIM	Population-based Twin Study	European	996	645	22.376	3.33049	15.4031	30.1081	996
SHIP	Population-based	European	1118	579	55.8077	12.7937	30	90	1118
SHIP-Trend	Population-based	European	891	499	50.3502	13.5331	22	81	891
Sydney MAS	Population-based	European	494	274	78.4318	4.67622	70.48	90.06	494
SYS	Family-based study	European	1675	884	28.282	17.4014	11	65.4167	1675
TCD-NUIG	Case-control (healthy control, schizophrenia)	European	192	108	29.901	10.3633	18	63	156
TOP	Case-control (SCZ, BD, other psychoses, healthy controls)	European	505	253	35.2066	10.2307	18.1903	64.7803	216
TOP3T	Case-control (SCZ, BD, other psychoses, healthy controls)	European	400	181	33.2439	11.8548	18	78	296
UiO2016	Case-control	European	229	98	31.7945	10.0056	15.6	60.49	90
UiO2017	Case-control	European	308	173	42.1391	17.9311	13.11	88.9798	247
UKBB	Population-based	European	10083	5261	62.7664	7.4	46.3765	46.3765	10083
UMCU	Case-control / family study (SCZ, BD, offspring, healthy controls)	European	698	373	33.1411	14.0976	9	67	548
This table is cited from Grasby KL, Jahanshad N, Painter JN, Colodro-Conde L, Bralten J, Hibar DP, et al. The genetic architecture of the human cerebral cortex. Science. 2020;367(6484).

## Sheet: Table S3
Table S3. 18 index SNPs represented genetically predicted NAFLD
SNP	other_allele.exposure	effect_allele.exposure	beta.exposure	se.exposure	pval.exposure	F-statistic
rs73115877	T	C	-0.290006	0.0606741	1.75528e-06	22.8458
rs2745359*	T	C	0.31749	0.0538174	3.64841e-09	34.8028
rs149697421	T	C	0.324595	0.0689093	2.4715e-06	22.1885
rs28601761	C	G	-0.185567	0.0331086	2.08499e-08	31.4138
rs28703824	G	A	0.246832	0.0456766	6.52055e-08	29.2022
rs7043196	C	T	-0.180531	0.0324147	2.55592e-08	31.0184
rs7089514	G	A	-0.687855	0.146471	2.65065e-06	22.0542
rs41277958	A	C	0.427866	0.0929772	4.18779e-06	21.1769
rs4081925	A	G	0.182505	0.0396099	4.07421e-06	21.2296
rs149476868	C	T	0.79304	0.148836	9.91468e-08	28.3906
rs2324594	C	T	0.179927	0.0359746	5.68857e-07	25.015
rs113228594	A	T	0.928789	0.201942	4.23942e-06	21.1534
rs72800428	G	A	-0.293054	0.0634038	3.80011e-06	21.3631
rs8100204	G	A	0.318188	0.0412559	1.23333e-14	59.4834
rs248949	A	C	0.154197	0.0323426	1.86421e-06	22.7301
rs4823172	A	T	0.200234	0.0324185	6.55237e-10	38.1496
rs738409	C	G	0.462005	0.034916	5.74178e-40	175.083
rs2267595	T	C	0.318287	0.057122	2.5175e-08	31.0478

## Sheet: Table S4
Table S4. 11 index SNPs represented genetically predicted NAS-score
SNP	other_allele.exposure	effect_allele.exposure	beta.exposure	se.exposure	pval.exposure	F-statistic
rs615854	T	C	0.834	0.17	1.77e-06	24.0677
rs1456131	C	T	1.567	0.329	3.48e-06	22.6854
rs265994	C	T	0.879	0.178	1.55e-06	24.3858
rs7867164	T	C	1.249	0.26	2.9e-06	23.0769
rs7903018	G	A	0.759	0.156	2.25e-06	23.672
rs2074800	G	A	1.618	0.344	4.42e-06	22.1228
rs4843577	T	C	1.09	0.232	4.52e-06	22.0738
rs2827634	A	G	-0.753	0.161	4.78e-06	21.8745
rs5748926	C	T	0.907	0.159	3.81e-08	32.5402
rs738409	C	G	0.854	0.15	3.94e-08	32.414
rs3788621	C	T	1.518	0.301	9.28e-07	25.4338

## Sheet: Table S5
Table S5. 38 index SNPs represented genetically predicted Fibrosis stage
SNP	effect_allele.exposure	other_allele.exposure	beta.exposure	se.exposure	pval.exposure	F-statistic
rs117886001	A	G	2.34	0.38	5.37e-09	37.9197
rs698718	A	G	0.83	0.12	2.74e-11	47.8403
rs114099685	T	C	1.58	0.33	4.07e-06	22.9238
rs73055425	C	T	1.64	0.29	3.74e-08	31.981
rs116978893	C	A	1.18	0.24	2.17e-06	24.1736
rs117124075	C	T	1.28	0.27	4e-06	22.4746
rs117672359	T	C	2.49	0.46	1.87e-07	29.301
rs11789840	T	C	0.87	0.18	2e-06	23.3611
rs11794552	T	C	0.62	0.12	1.41e-06	26.6944
rs118128699	C	T	2.23	0.47	3.58e-06	22.512
rs12373751	T	C	0.58	0.12	1.31e-06	23.3611
rs13132061	C	A	0.55	0.11	1.59e-06	25
rs140963555	A	G	1.81	0.38	2.61e-06	22.6877
rs144512335	A	G	1.83	0.37	1.54e-06	24.4624
rs145282424	A	G	1.86	0.4	4.92e-06	21.6225
rs145689272	T	C	1.39	0.29	3.65e-06	22.9738
rs146434237	C	T	1.22	0.23	4.23e-07	28.1361
rs344507	A	G	1.78	0.37	2.98e-06	23.1439
rs55756435	T	C	1.04	0.22	3.69e-06	22.3471
rs56284191	C	T	1.69	0.35	2.65e-06	23.3151
rs59531931	G	A	0.74	0.15	3.1e-06	24.3378
rs60166288	C	T	1.55	0.32	2.01e-06	23.4619
rs6545337	T	C	1.26	0.27	4.47e-06	21.7778
rs72943235	A	G	2.38	0.43	8.18e-08	30.6349
rs72951651	C	T	1.33	0.26	8.28e-07	26.1672
rs72991078	A	G	1.4	0.28	9.82e-07	25
rs75434839	G	A	1.37	0.28	2.78e-06	23.9401
rs76210196	C	T	0.93	0.19	2.25e-06	23.9584
rs76219423	C	T	1.75	0.37	4.66e-06	22.3703
rs76672291	C	T	1.82	0.36	7.34e-07	25.5586
rs76966989	C	T	1.08	0.23	3.6e-06	22.0491
rs77602516	C	T	2.05	0.4	6.31e-07	26.2656
rs78210118	C	T	1.23	0.25	1.86e-06	24.2064
rs78613755	G	T	2.46	0.45	1.44e-07	29.8844
rs78999778	G	A	0.76	0.16	4.7e-06	22.5625
rs7941548	A	C	1.66	0.34	2.31e-06	23.8374
rs79859092	C	T	1.12	0.23	1.57e-06	23.7127
rs859472	G	A	0.46	0.1	4.8e-06	21.16

## Sheet: Table S6
Table S6. Details for Mendelian randomization studies with tightened instrument variables selection
			MR-EGGER							Weighted Median				Ivw
exposure	outcome	nsnp	b	se	pval	Q	Q_pval	egger_intercept	pval.1	wm.nsnp	wm.b	wm.se	wm.pval	ivw.nsnp	ivw.b	ivw.se	ivw.pval	ivw.Q	ivw.Q_pval
NAFLD_initial	SA of lateralorbitofrontal without global weighted	18	-15.596	10.5939	0.169003	14.6224	0.200446	1.60164	0.572489	18	-9.55565	5.42296	0.078057	18	-9.97302	4.21419	0.0179557	15.0722	0.237512
NAFLD_tighten (P < 5E-7)	SA of lateralorbitofrontal without global weighted	9	-20.01	45.119	0.687443	9.6936	0.0213585	2.25194	0.850258	9	-13.9727	8.11325	0.0850309	9	-11.0229	9.75793	0.258628	9.8302	0.0433872
NAFLD_initial	SA of rostralanteriorcingulate without global weighted	18	7.23607	26.5588	0.790319	14.9125	0.186539	-8.68361	0.234531	18	-28.7085	13.7192	0.0363864	18	-23.2439	11.1273	0.0367156	17.057	0.147465
NAFLD_tighten (P < 5E-7)	SA of rostralanteriorcingulate without global weighted	9	-14.9915	15.8525	0.414074	5.40226	0.144603	-4.61869	0.315633	9	-5.84934	3.69289	0.113206	9	-3.46613	4.14347	0.402858	8.00346	0.0914515
NAFLD_initial	SA of medialorbitofrontal without global weighted	18	-5.44222	6.88091	0.445712	11.1518	0.430636	-0.592172	0.746428	18	-6.66762	3.89154	0.0737755	18	-7.52504	2.79023	0.00699826	11.2633	0.506502
NAFLD_tighten (P < 5E-7)	SA of medialorbitofrontal without global weighted	9	-4.56446	29.1638	0.885569	7.38862	0.0604905	-0.168472	0.982508	9	-7.27469	5.7693	0.207334	9	-5.23683	6.26423	0.403161	7.39001	0.116658
NAFLD_initial	TH of precuneus without global weighted	18	0.00204869	0.00440895	0.651232	7.66335	0.743105	0.000450832	0.698485	18	0.0041592	0.00234956	0.0766933	18	0.00364918	0.0018002	0.0426521	7.82149	0.79892
NAFLD_tighten (P < 5E-7)	TH of precuneus without global weighted	9	0.00402562	0.0119733	0.758852	1.04482	0.790409	-2.69285e-05	0.993148	9	0.00418648	0.00354801	0.238019	9	0.00391755	0.00299008	0.190135	1.0449	0.902912
NAFLD_initial	TH of postcentral with global weighted	18	-0.00465678	0.00319295	0.17267	12.7355	0.310966	0.000567109	0.506978	18	-0.00310415	0.00165587	0.060843	18	-0.00265724	0.00127339	0.0369106	13.2801	0.349012
NAFLD_tighten (P < 5E-7)	TH of postcentral with global weighted	9	0.000734135	0.0109626	0.950821	5.52841	0.136949	-0.000842532	0.774101	9	-0.00485629	0.00246008	0.0483773	9	-0.00260141	0.00238185	0.274754	5.71008	0.221871
NAFLD_initial	TH of temporalpole with global weighted	18	0.00393151	0.00898997	0.67034	6.24808	0.856309	-0.00327316	0.190166	18	-0.00500062	0.00516989	0.333415	18	-0.00751675	0.00368712	0.0414851	8.1977	0.769496
NAFLD_tighten (P < 5E-7)	TH of temporalpole with global weighted	9	0.0239714	0.0247811	0.404734	1.58976	0.661713	-0.00654522	0.35602	9	-0.00654616	0.00799799	0.413086	9	-0.00216004	0.00614183	0.725069	2.77449	0.596244
NAS-score_initial	SA of inferiortemporal without global weighted	11	5.84373	5.54633	0.322836	8.42141	0.393424	-2.59327	0.647718	11	3.36307	1.90172	0.0769884	11	3.30358	1.42004	0.0199973	8.65858	0.469368
NAS-score_tighten (P < 3E-6)	SA of inferiortemporal without global weighted	7	-5.83614	9.15787	0.558591	3.89467	0.420449	8.82327	0.356089	7	2.53742	2.32599	0.275316	7	3.5153	1.83945	0.0559964	4.98123	0.418175
NAS-score_initial	SA of lateralorbitofrontal without global weighted	11	7.63992	3.66324	0.0705028	6.38074	0.604664	-5.18082	0.189	11	1.96091	1.31875	0.137029	11	2.56524	0.962453	0.00769158	8.44208	0.490281
NAS-score_tighten (P < 3E-6)	SA of lateralorbitofrontal without global weighted	7	1.76313	6.22141	0.790935	1.43976	0.837256	0.2598	0.966112	7	1.97293	1.51694	0.193394	7	2.03864	1.24767	0.102268	1.4418	0.919686
NAS-score_initial	SA of postcentral without global weighted	11	3.57115	5.91727	0.562884	8.06235	0.427404	-0.324371	0.956983	11	2.38543	2.09872	0.255701	11	3.25341	1.54891	0.0356898	8.06547	0.527562
NAS-score_tighten (P < 3E-6)	SA of postcentral without global weighted	7	-6.7684	10.0372	0.537067	3.18241	0.527777	9.74062	0.352591	7	2.52061	2.68393	0.347654	7	3.56657	2.00877	0.0758156	4.28685	0.508898
NAS-score_initial	TH of posteriorcingulate without global weighted	11	-0.00332438	0.0018702	0.113373	5.7875	0.671021	0.00232859	0.245522	11	-0.000869304	0.00065179	0.182296	11	-0.00106463	0.00049612	0.03188	7.35799	0.5999
NAS-score_tighten (P < 3E-6)	TH of posteriorcingulate without global weighted	7	-0.000785466	0.00322085	0.81933	2.54623	0.636377	0.000129027	0.96763	7	-0.000433322	0.000801818	0.81933	7	-0.000649277	0.000651696	0.31911	2.5481	0.769235
NAS-score_initial	SA of paracentral with global weighted	11	1.06444	1.94741	0.599567	5.83826	0.665343	-2.14854	0.294726	11	-1.24887	0.669837	0.0622596	11	-1.0426	0.510624	0.0411696	7.09536	0.627192
NAS-score_tighten (P < 3E-6)	SA of paracentral with global weighted	7	-0.311563	3.31491	0.929638	3.14024	0.534637	-0.574882	0.860142	7	-1.24779	0.852881	0.143458	7	-0.921718	0.661811	0.163704	3.17552	0.672946
NAS-score_initial	SA ofsuperiorparietal with global weighted	11	1.16638	6.36372	0.859134	11.3771	0.181236	2.01547	0.75606	11	1.73223	1.91177	0.364889	11	3.14053	1.58642	0.0477441	11.5241	0.241488
NAS-score_tighten (P < 3E-6)	SA ofsuperiorparietal with global weighted	7	18.0003	9.24859	0.123483	4.12665	0.389137	-12.4525	0.218501	7	2.68702	2.56922	0.29563	7	4.78519	2.04689	0.0193985	6.32071	0.276251
Fibrosis stage_initial	TH of isthmuscingulate without global weighted	38	0.00304992	0.00122171	0.0194983	22.0341	0.633776	-0.00190308	0.155872	38	0.00143718	0.000832405	0.0756122	38	0.00147079	0.000572571	0.0102066	24.175	0.565957
Fibrosis stage_tighten (P < 5E-7)	TH of isthmuscingulate without global weighted	11	0.00295198	0.00323603	0.40349	10.3611	0.0656278	-0.00223939	0.634447	11	0.00134259	0.00128834	0.297359	11	0.00147117	0.00129131	0.254584	10.8914	0.0917922
Fibrosis stage_initial	TH of isthmuscingulate with global weighted	38	0.00213782	0.00112363	0.0686721	22.5549	0.603536	-0.00123697	0.31229	38	0.00088397	0.000738563	0.231354	38	0.00111469	0.000527509	0.0345906	23.6184	0.597774
Fibrosis stage_tighten (P < 5E-7)	TH of isthmuscingulate with global weighted	11	0.00250383	0.00257421	0.375395	7.68291	0.174599	-0.00237024	0.534588	11	0.000829382	0.00120075	0.48974	11	0.000952053	0.00104624	0.362836	8.36556	0.212526
